# Supplementary material for: Improved construction and applicability analysis of stomatal conductance model for cotton under drip irrigation in Northern Xinjiang
Source: Front Plant Sci. 2026 May 11;17:1827847. doi: 10.3389/fpls.2026.1827847 (PMC13199926; doi:10.3389/fpls.2026.1827847)
Supplement: Supplementary file 1 [file SupplementaryFile1.xlsx]

## Sheet: Sheet1
年份	gs	Pn	Co2int	Ci	Co	Rhi	Rho	VPD	par	Ta	Tl	Γ	ΔT	Θg	Θw	Θf	f(Θ)	Tmin	Tmax	Top	f(T)
2023	202.07	21.5667	214.2	395.767	367.933	30.0667	43.4	2.27498	1514.67	34.2333	34.0667	58.9185	-0.166667	0.203674	0.06	0.27	0.68416	10	40	30	0.886335
2023	196.44	26.62	165.1	395.233	360.933	32.0667	45.0667	2.51981	1519.67	32.9	33.0667	57.0329	0.166667	0.19989	0.06	0.27	0.666144	10	40	30	0.950819
2023	197.72	23.3633	191.7	394.233	363.9	30.9	43.5	2.71129	1575.33	35.2667	34.8	60.3165	-0.466667	0.194311	0.06	0.27	0.639577	10	40	30	0.811735
2023	164.297	21.4667	170.967	393.267	365.367	34.1	44.9	2.53654	1447.67	36.4667	36.6333	63.868	0.166667	0.188349	0.06	0.27	0.611186	10	40	30	0.691002
2023	201.14	27.8067	244.2	479.067	442.767	34.6333	45.7667	2.67994	1424.33	37.3	35.8	62.2437	-1.5	0.183033	0.06	0.27	0.585873	10	40	30	0.580394
2023	198.907	25.61	169.2	388.9	355.767	40.6667	50.7	1.89037	1025	33.7667	32.5667	56.0991	-1.2	0.190624	0.06	0.27	0.622018	10	40	30	0.912601
2023	232.48	27.2967	189.9	392.633	357.467	40.2	51.5667	1.77103	1078.67	32.6	31.4	53.9435	-1.2	0.187056	0.06	0.27	0.605029	10	40	30	0.961149
2023	175.89	23.7233	167.533	395.933	365.167	40.7333	49.9	1.62909	958.667	33.4333	32.2333	55.4799	-1.2	0.182195	0.06	0.27	0.581883	10	40	30	0.928846
2023	170.613	26.5333	156.233	420.7	386.433	41.2333	51.2	1.55622	1450.33	33.0667	33.1667	57.2203	0.1	0.172929	0.06	0.27	0.537756	10	40	30	0.944462
2023	139.34	20.4433	165.667	411.567	385	36.2667	45.2	2.07899	1201.67	34.4333	34.1	58.9817	-0.333333	0.167206	0.06	0.27	0.510505	10	40	30	0.87374
2023	147.827	19.11	171.4	388.5	356.633	47.9333	57	1.44828	1274.33	34.0333	33.4333	57.7215	-0.6	0.174413	0.06	0.27	0.544826	10	40	30	0.898114
2023	141.743	21.4033	131.067	383.3	347.633	48.3667	57.4	1.59714	1491	34	33.7667	58.3503	-0.233333	0.166248	0.06	0.27	0.505945	10	40	30	0.9
2023	73.0133	19.5733	87.2	416.867	384.467	46.5	55.4	1.22736	1760.33	30.8333	36.2	63.0213	5.36667	0.176808	0.06	0.27	0.556228	10	40	30	0.996377
2023	258.787	22.7167	242	393.4	354	44.5	59.1667	1.6874	1840	34.6667	34.1	58.9817	-0.566667	0.161914	0.06	0.27	0.485307	10	40	30	0.857971
2023	254.887	25.4033	209.267	380.333	337.433	48.0333	63.8333	1.02314	1934.33	27.8667	28.6667	49.0213	0.8	0.154707	0.06	0.27	0.450986	10	40	30	0.979438
2023	181.917	16.5	241.933	398.667	370.533	52.2667	62	1.10607	879.667	28.2	27.5333	47.033	-0.666667	0.153486	0.06	0.27	0.445171	10	40	30	0.985138
2023	268.693	23.4167	233.433	384.4	344.8	48.4333	63.5	1.44559	1828.67	30.3	30.3667	52.0616	0.0666667	0.155833	0.06	0.27	0.456345	10	40	30	0.999543
2023	126.993	13.2133	215.733	415.367	392.867	37.9667	47.9667	1.7321	1812.33	33.5	34.4333	59.6159	0.933333	0.152001	0.06	0.27	0.438102	10	40	30	0.925758
2023	628.34	41.2533	253.1	378.567	342.867	45	60.9667	1.1827	1686	32.4	31.9	54.8633	-0.5	0.145153	0.06	0.27	0.405492	10	40	30	0.967273
2023	90.8733	15.55	90.6667	377.733	352.2	63.6333	67.8667	0.696684	613.333	28.4667	28.1	48.0233	-0.366667	0.146374	0.06	0.27	0.411307	10	40	30	0.989082
2023	108.457	16.7	116.733	386.333	358.567	43.9667	52.3667	1.9	1631.67	33.2333	33.9	58.6025	0.666667	0.142376	0.06	0.27	0.392265	10	40	30	0.937647
2023	151.57	23.0033	144.7	398.733	359.833	43.3	54.4	2.09501	1607	37.0667	37.3333	65.2453	0.266667	0.145345	0.06	0.27	0.406404	10	40	30	0.613883
2023	138.113	19.2733	149	381.5	349.233	42.5	52.7667	1.9112	1745.33	33.2667	33.3333	57.5333	0.0666667	0.147548	0.06	0.27	0.416894	10	40	30	0.936228
2023	136.243	17.4	180.167	394.933	365.667	46.5333	55.6	2.29743	1349.33	35.5	35.1667	61.0203	-0.333333	0.164907	0.06	0.27	0.499559	10	40	30	0.791379
2023	120.41	17.9633	140.7	387.8	357.867	48.5	56.5333	1.90348	1487	33.7333	33.6333	58.0984	-0.1	0.150996	0.06	0.27	0.433313	10	40	30	0.914317
2023	153.247	21.6	151.233	387.467	351.4	46.6667	56.8667	1.1294	1552.67	34.6	34.6	59.9339	0	0.146279	0.06	0.27	0.410851	10	40	30	0.862597
2023	92.41	16.05	128.333	412.967	386.267	54.8	60.4667	1.83068	1287.67	32.4333	32.3667	55.7272	-0.0666667	0.168212	0.06	0.27	0.515294	10	40	30	0.966293
2023	138.16	17.0933	191.067	395.567	366.767	47.3	56.4667	1.92797	1468	35.6667	35.4667	61.5986	-0.2	0.158658	0.06	0.27	0.4698	10	40	30	0.775969
2024	152.05	17.02	293.567			25.41		1.95484		35.0333	33.9667	58.7288	-1.06667	0.178	0.06	0.27	0.561905	10	40	30	0.830728
2024	48.3267	4.08333	384.967	523.467	515.967	45.1	49.0333	0.972645	323	32.0667	31.2	53.5773	-0.866667	0.178545	0.06	0.27	0.564502	10	40	30	0.976183
2024	96.4267	17.12	192.7	484.333	453.3	47.6667	55.1	1.07101	1507	32.9333	32.9667	56.8456	0.0333333	0.179499	0.06	0.27	0.569042	10	40	30	0.949583
2024	83.4567	14.98	193.867	485.233	455.6	45.6667	52.5667	1.40203	1462	33.9	33.3667	57.596	-0.533333	0.180452	0.06	0.27	0.573581	10	40	30	0.905528
2024	63.45	11.43	207.567	490.3	469.167	46.6	52.1	1.22185	1549.67	34.6	34.9	60.5081	0.3	0.172322	0.06	0.27	0.534866	10	40	30	0.862597
2024	35.1167	7.99667	116.567	485.7	471	45.3333	48.8	1.34391	1664.33	34.6667	35.5	61.663	0.833333	0.17158	0.06	0.27	0.531332	10	40	30	0.857971
2024	35.63	5.16	359.95	521.2	515.2	48.45	50.55	1.64754	1692.5	36.7	37.4	65.3771	0.7	0.17608	0.06	0.27	0.552762	10	40	30	0.662481
2024	80.3767	13.28	218.433	490.2	461.1	49.7333	57.1	1.61205	1756.67	36.1333	36.4333	63.4767	0.3	0.201836	0.06	0.27	0.675411	10	40	30	0.728718
2024	76.29	14.77	60.6	385.167	351.567	50.8667	57.5333	2.10788	1386.33	36.9667	36.6667	63.9333	-0.3	0.188927	0.06	0.27	0.61394	10	40	30	0.627613
2024	75.16	15.82	124.333	469.833	434.333	48.8	55.8	2.24259	1682.33	37.0333	37.0333	64.6536	0	0.176018	0.06	0.27	0.552469	10	40	30	0.6185
2024	86.15	12.66	240.033	481.833	454.333	50.6667	58.1	1.75169	1285.33	34.8333	34.8667	60.4442	0.0333333	0.165716	0.06	0.27	0.503408	10	40	30	0.845971
2024	102.51	17.82	202.4	489.2	449.5	50.6	59.5	1.37393	1896	34.6	34.8	60.3165	0.2	0.155413	0.06	0.27	0.454347	10	40	30	0.862597
2024	41.1	10.7567	107.267	530.967	507.167	51.3333	55.5667	1.56139	1469.33	35.1333	35.9333	62.5025	0.8	0.154038	0.06	0.27	0.447799	10	40	30	0.82275
2024	65.5167	7.8	244.133	467.867	451.333	65.6667	69.3667	0.390849	610.333	28.3667	27.9333	47.7313	-0.433333	0.152663	0.06	0.27	0.441252	10	40	30	0.987668
2024	74.0467	18.2433	143.967	536.9	497.3	57.8	63.8	1.583	1624	31.9	32.4333	55.8511	0.533333	0.17872	0.06	0.27	0.565333	10	40	30	0.980055
2024	60.0533	8.42	239.667	473.2	455.267	56.0667	60.5	1.14161	567.667	30.3	29.7667	50.9807	-0.533333	0.204777	0.06	0.27	0.689414	10	40	30	0.999543
2024	79.2067	14.73	165.767	472.4	440.767	51.7333	58.7333	1.5757	1604	31.9333	32.3333	55.6653	0.4	0.196656	0.06	0.27	0.650742	10	40	30	0.979311
2024	56.2067	10.54	196.933	493.9	471.233	50.7	55.5667	1.81219	1456.33	34.0667	33.7333	58.2873	-0.333333	0.180414	0.06	0.27	0.573399	10	40	30	0.896206
2024	93.7367	15.3233	210.167	483.5	448.867	50.0667	57.9667	1.92704	1662.33	36.0333	35.7	62.0499	-0.333333	0.164728	0.06	0.27	0.498703	10	40	30	0.739372
2024	56.35	9.07667	165.133	478	457.9	47.1333	52.5667	2.0427	1221	35.6333	35.8667	62.373	0.233333	0.158259	0.06	0.27	0.467901	10	40	30	0.779111
2024	75.4033	4.92	355.867	466.367	455.5	47	54.1	2.33678	1384.33	37.2667	37.3	65.1795	0.0333333	0.151791	0.06	0.27	0.437099	10	40	30	0.585305
2024	30.3433	5.46	181.633	462.2	449.967	48.0667	51.4	2.25689	1302.67	35.5333	36.1	62.8265	0.566667	0.169929	0.06	0.27	0.523472	10	40	30	0.788356
4.26
播后天数	gs	Pn	Co2int	Ci	Co	Rhi	Rho	VPD	par	Ta	Tl	Γ	ΔT	Θg	Θw	Θf	f(Θ)	Tmin	Tmax	Top	f(T)
2023	218.687	24.4233	253.3	443.467	411.7	28.9667	43.1	2.27498	1607.33	36.7	36.2667	63.1513	-0.433333	0.201894	0.06	0.27	0.675684	10	40	30	0.662481
2023	238.913	24.89	239.433	417.767	385.1	32.0667	45.8	2.51981	1579.67	38.7333	37.6667	65.9053	-1.06667	0.201124	0.06	0.27	0.672021	10	40	30	0.323037
2023	249.633	26.4733	249.9	432.867	398.067	30.9	45.1333	2.71129	1587.67	39.1	37.8667	66.3026	-1.23333	0.200271	0.06	0.27	0.667957	10	40	30	0.240275
2023	256.68	24.8533	282.4	449.3	416.833	32.9667	46.1667	2.53654	1162	37.8	35.8667	62.373	-1.93333	0.198687	0.06	0.27	0.660414	10	40	30	0.501311
2023	224.61	31.5667	252.867	494.167	452.767	33.4667	45.7333	2.67994	1608.33	38.7333	37.1667	64.9163	-1.56667	0.196288	0.06	0.27	0.648993	10	40	30	0.323037
2023	211.52	19.0933	261.567	415.533	390.867	43.4333	52.2667	1.89037	609.333	33.4	31.0667	53.3337	-2.33333	0.195358	0.06	0.27	0.64456	10	40	30	0.930361
2023	216.76	26.1833	190.967	396.6	362.767	39.7333	50.6333	1.77103	1219.33	33.5333	32.3	55.6035	-1.23333	0.195442	0.06	0.27	0.64496	10	40	30	0.924184
2023	198.267	24.3633	197.8	408.633	377	39.0333	49.5333	1.62909	993	33.8333	32.7333	56.4097	-1.1	0.193606	0.06	0.27	0.636217	10	40	30	0.909107
2023	196.733	23.8833	231.867	438.1	407.133	39.8333	51.2333	1.55622	1294	34.3	34.3	59.3619	0	0.20062	0.06	0.27	0.669619	10	40	30	0.882229
2023	217.263	26.38	240.533	447.367	412.9	36.3333	48.7333	2.07899	1284.33	36.0667	35.4667	61.5986	-0.6	0.197898	0.06	0.27	0.656658	10	40	30	0.735853
2023	138.303	23.3567	121.067	414.7	375.533	45.7333	54.7667	1.44828	1585.67	35.7667	35.2	61.0845	-0.566667	0.194983	0.06	0.27	0.642774	10	40	30	0.766362
2023	132.677	23.7333	107.033	404.867	365.233	48.5333	56.9667	1.59714	1558.33	34.6667	34.2667	59.2985	-0.4	0.18853	0.06	0.27	0.61205	10	40	30	0.857971
2023	113.17	21.0533	101.667	413.367	378.533	47.0333	55.8667	1.22736	1673.33	30.6	31.6333	54.372	1.03333	0.189326	0.06	0.27	0.615837	10	40	30	0.998144
2023	318.397	24.17	274.5	408.4	366.033	43.5333	60.5333	1.6874	1759.33	35.1667	34.3	59.3619	-0.866667	0.186513	0.06	0.27	0.602445	10	40	30	0.820037
2023	301.553	20.2133	263.067	380.867	346.8	56.0667	66.3667	1.02314	963.667	26.0667	24.1	41.1977	-1.96667	0.190942	0.06	0.27	0.623533	10	40	30	0.935357
2023	281.09	14.8667	288.733	380.467	355	52.2	62.6	1.10607	830	29.6	27.1333	46.3386	-2.46667	0.191026	0.06	0.27	0.623933	10	40	30	0.999216
2023	191.753	18.5367	235.867	399.867	367.933	44.4667	56.7667	1.44559	1862	32.5667	32.4667	55.913	-0.1	0.189293	0.06	0.27	0.615683	10	40	30	0.962212
2023	119.62	15.1067	207.267	419.633	393.433	38.6667	48.7333	1.7321	1468	33.9333	34.1	58.9817	0.166667	0.18385	0.06	0.27	0.589761	10	40	30	0.903707
2023	595.67	46.79	237.033	387.033	346.667	51.3333	65.0333	1.1827	1796	33.0333	32.6667	56.2853	-0.366667	0.185641	0.06	0.27	0.598289	10	40	30	0.945769
2023	82.0067	17.97	64.9	372.567	343.267	63.2333	67.3	0.696684	880.667	29.7	29.6	50.6819	-0.1	0.179467	0.06	0.27	0.568888	10	40	30	0.999557
2023	128.28	19.5967	145.133	398.967	366.033	43.4	53.0667	1.9	1660.33	36.4333	36.6667	63.9333	0.233333	0.167804	0.06	0.27	0.513351	10	40	30	0.69493
2023	156.247	23.2433	175.067	424.067	384.233	43.7333	54.8	2.09501	1805.67	39.2	39.2	68.9757	0	0.169801	0.06	0.27	0.522864	10	40	30	0.216296
2023	126.003	19.1633	158.2	411.033	378.4	45.2667	53.9	2.29743	1752	39.3667	38.9	68.3705	-0.466667	0.201687	0.06	0.27	0.674699	10	40	30	0.174911
2023	106.187	16.4433	165.267	419.2	391.433	45	52.7333	1.90348	1629.67	37.8	37.6667	65.9053	-0.133333	0.185317	0.06	0.27	0.596749	10	40	30	0.501311
2023	131.66	12.2933	130.633	405.333	384.6	45.1333	50.9333	1.1294	1634.67	37.6333	38.0667	66.7009	0.433333	0.178154	0.06	0.27	0.562639	10	40	30	0.528832
2023	111.203	17.72	153.133	418.967	389.3	51.9333	59.1	1.83068	1561	34.4333	34.5	59.743	0.0666667	0.206038	0.06	0.27	0.695418	10	40	30	0.87374
2023	126.64	17.07	189.8	413.7	384.9	48.7	56.8667	1.92797	1555.67	36.0667	35.7	62.0499	-0.366667	0.206238	0.06	0.27	0.696372	10	40	30	0.735853
2024	135.16	17.1267	276.6			25.41		1.95484		34.2667	33.4667	57.7842	-0.8	0.17	0.06	0.27	0.52381	10	40	30	0.884294
2024	53.85	4.46667	394.867	526.8	518.633	44.5667	48.8	0.972645	358.667	32.1	31	53.212	-1.1	0.172743	0.06	0.27	0.536873	10	40	30	0.975363
2024	99.76	14.8667	242.133	488.4	461.633	46.7333	54.3333	1.07101	1518	33.4667	33.3333	57.5333	-0.133333	0.179834	0.06	0.27	0.570637	10	40	30	0.927312
2024	81.7233	13.8433	211.333	488.2	461.167	45	51.8667	1.40203	1644.67	33.9	33.5	57.847	-0.4	0.186924	0.06	0.27	0.604401	10	40	30	0.905528
2024	89.24	18.1233	173.667	508.067	474.133	45.1333	52.6	1.22185	1516.33	35.1333	35.1667	61.0203	0.0333333	0.167974	0.06	0.27	0.514161	10	40	30	0.82275
2024	50.78	10.08	184.933	493.633	474.367	44.1	48.9	1.34391	1592.33	34.8333	35.0333	60.764	0.2	0.169448	0.06	0.27	0.52118	10	40	30	0.845971
2024	96.61	15.76	202.467	470.9	437.033	51.5667	59.6667	1.02084	1541.67	30.6667	30.8333	52.9083	0.166667	0.236437	0.06	0.27	0.840178	10	40	30	0.997701
2024	71.3733	10.2967	237.533	475.733	453.067	48.8	55.2333	1.46471	1660.67	34.6333	34.3333	59.4253	-0.3	0.227468	0.06	0.27	0.797466	10	40	30	0.860296
2024	82.64	12.24	242.767	491.567	464.9	57.9667	64.6667	0.857701	1782.67	31.7	32.4667	55.913	0.766667	0.218498	0.06	0.27	0.754755	10	40	30	0.984208
2024	74.15	11.8867	225.2	489.633	463.467	51.7	58.0333	1.56121	1173.67	32.6333	32.4333	55.8511	-0.2	0.206612	0.06	0.27	0.698153	10	40	30	0.96007
2024	76.0467	6.81667	346.4	495.5	480.867	54.2667	59.7667	1.26213	612.333	31.2667	30.4333	52.1823	-0.833333	0.194726	0.06	0.27	0.641551	10	40	30	0.991435
2024	73.7767	6.95667	377.367	527.9	512.667	51.3	57.9667	1.69803	1712.67	35.3333	35.6333	61.9208	0.3	0.182646	0.06	0.27	0.584031	10	40	30	0.806061
2024	87.6033	9.74333	327.233	505.3	483.933	51.0333	58	1.50929	1350	34.8333	34.2333	59.2351	-0.6	0.170567	0.06	0.27	0.526511	10	40	30	0.845971
2024	65.335	7.915	330.15	525.3	508.05	50.85	56.45	1.64754	1450	35.5	35.15	60.9883	-0.35	0.19686	0.06	0.27	0.651715	10	40	30	0.791379
2024	78.6067	13.4567	214.567	491.3	461.533	50.5667	57.5	1.61205	1489	36.3	36.3	63.2163	0	0.223153	0.06	0.27	0.77692	10	40	30	0.710292
2024	86.9233	15.5333	174.733	473.3	438.133	47.3	55.1	2.24259	1520	37.5667	37.1	64.7849	-0.466667	0.195723	0.06	0.27	0.646301	10	40	30	0.539508
2024	74.27	7.72333	240.733	498.567	481.967	54.7667	60.1667	1.75169	1076	34	33.4667	57.7842	-0.533333	0.180926	0.06	0.27	0.575839	10	40	30	0.9
2024	87.15	12.67	248.1	486.7	459.6	51.2	58.4	1.37393	1676	35	34.9	60.5081	-0.1	0.166129	0.06	0.27	0.505376	10	40	30	0.833333
2024	92.9433	15.8933	241.333	522.1	486.4	50.2667	58.2667	1.56139	1469	35.8333	35.6667	61.9853	-0.166667	0.209724	0.06	0.27	0.712972	10	40	30	0.759804
2024	89.4733	10.9567	263.4	469.967	446.633	65.1667	70.3333	0.390849	801.667	28.2667	28.1	48.0233	-0.166667	0.253319	0.06	0.27	0.920569	10	40	30	0.986176
4.26
播后天数	gs	Pn	Co2int	Ci	Co	Rhi	Rho	VPD	par	Ta	Tl	Γ	ΔT	Θg	Θw	Θf	f(Θ)	Tmin	Tmax	Top	f(T)
2023	224.293	25.2033	258.233	453.267	420.5	28.5667	43.0333	2.27498	1663.33	36.5	36.1	62.8265	-0.4	0.200207	0.06	0.27	0.667653	10	40	30	0.687037
2023	232.353	23.44	254.567	427.1	396.267	30.5667	44.2667	2.51981	1513	39.4333	38.2667	67.1001	-1.16667	0.200081	0.06	0.27	0.667053	10	40	30	0.157844
2023	248.863	26.4433	254.6	437.767	403.033	30.9	44.6333	2.71129	1568.33	38.8333	37.1667	64.9163	-1.66667	0.19845	0.06	0.27	0.659286	10	40	30	0.301244
2023	227.89	24.9633	266.333	453.967	421.333	32.6333	45.2	2.53654	1179.33	38.0667	36.5667	63.7375	-1.5	0.195874	0.06	0.27	0.647021	10	40	30	0.454711
2023	203.85	27.82	263.467	497.033	460.333	33.4667	44.7	2.67994	1394.33	38.7667	36.9333	64.4569	-1.83333	0.194075	0.06	0.27	0.63845	10	40	30	0.315836
2023	214.5	15.3733	295.867	418.833	399	44	52.3667	1.89037	529.667	32.8667	30.1	51.5801	-2.76667	0.194637	0.06	0.27	0.641129	10	40	30	0.952036
2023	223.043	28.0967	181.133	400.233	363.867	38.8	50.6333	1.77103	1375	34.0667	33.3333	57.5333	-0.733333	0.192145	0.06	0.27	0.629261	10	40	30	0.896206
2023	209.32	28.4867	210.667	442.4	405.567	41.0667	52.3	1.55622	1452	33.4333	33.0667	57.0329	-0.366667	0.190859	0.06	0.27	0.623137	10	40	30	0.928846
2023	172.87	25.8567	200.367	452.867	419.067	37.2333	48.1667	2.07899	1655.33	36.2333	36.3667	63.3464	0.133333	0.18869	0.06	0.27	0.612812	10	40	30	0.717764
2023	151.663	23.58	155	418.3	378.767	44.4667	54.6	1.44828	1653.33	35.7333	35.3667	61.4056	-0.366667	0.183454	0.06	0.27	0.587875	10	40	30	0.769595
2023	105.78	16.58	124.6	410.567	382.9	49.1333	54.4667	1.59714	1375.33	34.4	33.9667	58.7288	-0.433333	0.178475	0.06	0.27	0.564167	10	40	30	0.875897
2023	111.953	22.9267	73.1333	412	374	47.5	55.8333	1.22736	1584	31.1	31.7	54.4947	0.6	0.177494	0.06	0.27	0.559494	10	40	30	0.993598
2023	107.503	11.9133	235.2	417.633	396.767	39.8667	48.5667	1.6874	1454.33	36.6333	36.5333	63.6722	-0.1	0.171444	0.06	0.27	0.530688	10	40	30	0.670815
2023	244.46	21.53	230.833	382.7	346.3	53.9333	65.3667	1.02314	1804	27.0667	26.4667	45.1898	-0.6	0.171666	0.06	0.27	0.531741	10	40	30	0.962481
2023	250.373	19.1267	249.167	381.067	348.467	52.4333	63.2667	1.10607	1225.67	29.6667	28.1	48.0233	-1.56667	0.171278	0.06	0.27	0.529894	10	40	30	0.999454
2023	199.77	18.1667	246.1	403.3	372	44.7333	57.3333	1.44559	1879.33	32.5667	32.1667	55.3563	-0.4	0.168378	0.06	0.27	0.516086	10	40	30	0.962212
2023	152.027	16.0833	246.5	422.567	394.733	36.8	49.1	1.7321	1613.33	34.5333	34.5667	59.8703	0.0333333	0.166592	0.06	0.27	0.50758	10	40	30	0.867126
2023	244.9	31.2767	155.467	390.133	363	51.4333	59.1	1.1827	1729	33.1667	33.2333	57.3455	0.0666667	0.159365	0.06	0.27	0.473168	10	40	30	0.940429
2023	70.0167	14.7467	63	376.567	352.333	62.8333	66.2333	0.696684	582.333	30.0333	29.5667	50.6223	-0.466667	0.157988	0.06	0.27	0.46661	10	40	30	0.999994
2023	102.35	16.5167	141.5	408.967	381.2	43.4667	51.4667	1.9	1430.33	36.5667	36.7667	64.1295	0.2	0.156303	0.06	0.27	0.458585	10	40	30	0.678999
2023	155.16	23.5267	173.4	427.5	387.467	44.9667	55.6333	2.09501	1805	38.9667	38.9333	68.4377	-0.0333333	0.155665	0.06	0.27	0.455546	10	40	30	0.271289
2023	119.373	19.12	126.933	394.033	361.833	43.5	52.1667	1.9112	1608.67	35.0667	34.7667	60.2527	-0.3	0.176893	0.06	0.27	0.556631	10	40	30	0.828095
2023	110.13	15.74	178.133	414.267	387.5	46.1667	53.6333	2.29743	1653.33	38.9	38.2333	67.0335	-0.666667	0.175442	0.06	0.27	0.549723	10	40	30	0.286396
2023	111.06	21.5633	131.75	421.567	385.267	49.9	57.1667	1.90348	1667.67	36.8333	36.6333	63.868	-0.2	0.183291	0.06	0.27	0.5871	10	40	30	0.645359
2023	146.453	18.8167	193.967	411.9	380.333	48.2667	57.1333	1.1294	1272.33	36	35.3	61.2771	-0.7	0.177858	0.06	0.27	0.56123	10	40	30	0.742857
2023	141.683	17.5033	233.967	437.7	408.367	48.4	57.0667	1.83068	1299	34.7333	34.0667	58.9185	-0.666667	0.177651	0.06	0.27	0.560242	10	40	30	0.853246
2024	146.747	16.3833	305.867			25.41		1.95484		34.2333	33.4667	57.7842	-0.766667	0.161	0.06	0.27	0.480952	10	40	30	0.886335
2024	53.1833	4.35333	387.2	520.433	512.333	43.6	48.0333	0.972645	277	33	32.0333	55.1096	-0.966667	0.161615	0.06	0.27	0.483882	10	40	30	0.947059
2024	73.57	9.96667	281.7	526.9	508.833	47.6333	53.5667	1.07101	1748.67	33.4	33.4	57.6587	0	0.161181	0.06	0.27	0.481816	10	40	30	0.930361
2024	39.1567	11.245	151.333	534.067	511.367	45.8333	33.8	1.14828	1090.67	22.3333	22.6667	38.8453	0.333333	0.157782	0.06	0.27	0.465628	10	40	30	0.78755
2024	55.1467	11.0467	202.733	533.233	512.9	50.0333	54.4333	1.22185	1529.33	33.5667	33.5667	57.9727	0	0.154816	0.06	0.27	0.451507	10	40	30	0.92259
2024	55.55	13.16	125.5	511.867	487.3	45.8667	50.8	1.34391	1572.67	33.9667	34.0667	58.9185	0.1	0.153996	0.06	0.27	0.447602	10	40	30	0.901864
2024	76.7067	6.79	318.967	478.533	463.567	49.7667	55.6667	1.46471	1009.67	34.2	33.0667	57.0329	-1.13333	0.197702	0.06	0.27	0.655722	10	40	30	0.888354
2024	87.0667	12.36	265.133	503.733	476.9	56.9667	63.7	0.857701	1571	31.8	32.0333	55.1096	0.233333	0.211123	0.06	0.27	0.719633	10	40	30	0.982198
2024	89.1967	12.0567	296.033	515.033	488.133	51.8333	59.3	1.56121	1364	33.7667	33.6	58.0355	-0.166667	0.202956	0.06	0.27	0.680744	10	40	30	0.912601
2024	74.9833	10.3967	267.2	496.433	473.9	56.9	62.7333	1.26213	1336	32.7	32.8	56.5341	0.1	0.19479	0.06	0.27	0.641856	10	40	30	0.957861
2024	42.5033	6.43333	329.133	539.5	525.367	50.2333	54.0667	1.69803	1592.33	35.8333	35.7333	62.1145	-0.1	0.204338	0.06	0.27	0.687323	10	40	30	0.759804
2024	72.6667	11.95	256.6	523.4	497.067	51.1333	57.2	1.50929	1108.67	35.4333	34.9333	60.5721	-0.5	0.213886	0.06	0.27	0.73279	10	40	30	0.797338
2024	64.98	9.73	287.1	531.2	510.4	53.5	59.1	1.64754	1818	35	35.3	61.2771	0.3	0.202512	0.06	0.27	0.678627	10	40	30	0.833333
2024	82.19	11.5867	267.233	503.633	477.433	52.6667	59.7	1.61205	1471.33	36.1667	36.1333	62.8914	-0.0333333	0.191137	0.06	0.27	0.624464	10	40	30	0.7251
2024	85.19	17.0033	171.867	497.733	456.167	50.6	58.3	2.10788	1607	37.1333	36.8667	64.3258	-0.266667	0.202862	0.06	0.27	0.680295	10	40	30	0.604525
2024	85.19	17.0033	171.867	497.733	456.167	50.6	58.3	2.24259	1607	37.1333	36.8667	64.3258	-0.266667	0.214586	0.06	0.27	0.736125	10	40	30	0.604525
4.26
播后天数	gs	Pn	Co2int	Ci	Co	Rhi	Rho	VPD	par	Ta	Tl	Γ	ΔT	Θg	Θw	Θf	f(Θ)	Tmin	Tmax	Top	f(T)
2023	230.7	25.8333	264.233	455.6	422	28.3667	43.0333	2.27498	1702.33	36.6333	36.1	62.8265	-0.533333	0.205436	0.06	0.27	0.692553	10	40	30	0.670815
2023	263.617	21.4567	295.9	436.933	408.7	30.3	44.0333	2.51981	1129	39.5	37.2	64.9821	-2.3	0.204237	0.06	0.27	0.686841	10	40	30	0.140476
2023	230.24	24.4367	260.667	442.633	410.5	30.4	44.1667	2.71129	1536.67	39.1667	38.1	66.7673	-1.06667	0.202399	0.06	0.27	0.678092	10	40	30	0.224359
2023	202.233	25.0933	246.167	456.133	423.267	32.0333	44.0333	2.53654	1462	38.6	37.5667	65.7071	-1.03333	0.19972	0.06	0.27	0.665332	10	40	30	0.351228
2023	157.26	22.9867	255.067	497.6	467.167	33.1	43.1	2.67994	1596.33	38.9333	38.2333	67.0335	-0.7	0.197372	0.06	0.27	0.654152	10	40	30	0.278876
2023	190.933	24.2067	211.267	426.367	395.133	43.7667	52.3	1.89037	780	32.9667	31.1	53.3945	-1.86667	0.198724	0.06	0.27	0.660592	10	40	30	0.94833
2023	197.04	23.9133	192.933	402.833	371.833	38.6667	49.3667	1.77103	1366.33	34.4667	33.6	58.0355	-0.866667	0.197602	0.06	0.27	0.655245	10	40	30	0.871559
2023	221.473	30.2833	219.5	455.367	415.833	38.1	50.3333	2.07899	1522	35.8	35.3333	61.3413	-0.466667	0.203522	0.06	0.27	0.683439	10	40	30	0.763099
2023	147.01	21.2967	175.9	418	382.267	44.7667	54.9333	1.44828	1369	35.9333	35.8333	62.3083	-0.1	0.187521	0.06	0.27	0.607244	10	40	30	0.749731
2023	126.373	22.9833	111.033	413.5	375.4	47.4333	56.5667	1.22736	1682	31.2	31.7667	54.6175	0.566667	0.202833	0.06	0.27	0.680157	10	40	30	0.99234
2023	405.57	24.6367	311.133	419.833	376.9	43.7333	60.8	1.6874	1628.67	35.1	32.9667	56.8456	-2.13333	0.186373	0.06	0.27	0.601775	10	40	30	0.825436
2023	328.087	24.39	254.7	385.833	344.467	54.1	67.8	1.02314	1638	27.9333	27.1667	46.3963	-0.766667	0.190839	0.06	0.27	0.623042	10	40	30	0.980645
2023	257.03	14.8567	279.7	381.167	355.733	52.5667	62.7333	1.10607	1209	29.5	27.4	46.8011	-2.1	0.187419	0.06	0.27	0.606758	10	40	30	0.99878
2023	279.163	22.5167	261.8	401.9	363.1	45.8333	61.5	1.44559	1918.33	32.6667	32.3	55.6035	-0.366667	0.179687	0.06	0.27	0.569937	10	40	30	0.958974
2023	161.91	17.3133	239	424.433	394.6	37.0333	49.5	1.7321	1920.67	34.8333	34.6333	59.9976	-0.2	0.178028	0.06	0.27	0.562038	10	40	30	0.845971
2023	589.307	43.53	253.733	394	356.3	51.6333	64.6667	1.1827	1636.33	32.7	32.0333	55.1096	-0.666667	0.180427	0.06	0.27	0.573461	10	40	30	0.957861
2023	122.47	16.2833	154.467	378.967	352.3	63.0333	68.5333	0.696684	682	29.3	28.9333	49.4937	-0.366667	0.177773	0.06	0.27	0.560822	10	40	30	0.997633
2023	41.7533	5.05667	223.633	427.9	419.367	39.5	43.6667	1.9	1424.33	38.3667	39.7	69.9891	1.33333	0.161517	0.06	0.27	0.483412	10	40	30	0.398271
2023	62.8667	9.82333	182.867	436.433	419.7	44.3	49.9	2.09501	1632.33	39.3333	40.4	71.4179	1.06667	0.162563	0.06	0.27	0.488395	10	40	30	0.183333
2023	138.027	17.2833	188.433	397.033	367.933	43.9	53.7667	1.9112	1609.33	35.0667	34.9667	60.636	-0.1	0.168228	0.06	0.27	0.515373	10	40	30	0.828095
2023	127.37	20.16	165.867	431.733	397.8	46.9	55.4667	1.90348	1580	36.8	36.5333	63.6722	-0.266667	0.181116	0.06	0.27	0.576742	10	40	30	0.649697
2023	146.287	20.9833	178.3	417.7	382.6	49.7667	58.8	1.1294	1582.67	35.1333	34.9	60.5081	-0.233333	0.168943	0.06	0.27	0.518776	10	40	30	0.82275
2023	77.05	12.64	157.033	405.5	392.633	44.5	48.8333	2.16047	1780	39.0333	40.2667	71.1449	1.23333	0.160266	0.06	0.27	0.477458	10	40	30	0.255917
2023	145.77	17.8867	235.7	443.067	413.133	49.1	58.3	1.83068	1442.33	34.2333	34.0667	58.9185	-0.166667	0.203318	0.06	0.27	0.682466	10	40	30	0.886335
2023	125.263	18.9267	170.033	420.667	388.7	46.9667	55.4333	1.92797	1578.67	36.3667	36.1	62.8265	-0.266667	0.18428	0.06	0.27	0.591811	10	40	30	0.702681
2024	139.08	18.6633	271.2			25.41		1.95484		35.0333	34.1	58.9817	-0.933333	0.193	0.06	0.27	0.633333	10	40	30	0.830728
2024	77.3233	12.65	245.4	512.133	488.533	46.1	52.2667	1.07101	1409.67	33.5667	33.0667	57.0329	-0.5	0.193145	0.06	0.27	0.634022	10	40	30	0.92259
2024	75.09	18.3433	121.2	532.3	497.733	50.1667	56.1	1.22185	1798	33.5	33.6	58.0355	0.1	0.191545	0.06	0.27	0.626407	10	40	30	0.925758
2024	58.5133	9.08667	230	488.2	468	53	58	2.24259	1305.67	36.1667	35.9	62.4377	-0.266667	0.205003	0.06	0.27	0.690492	10	40	30	0.7251
2024	82.0667	8.01667	349.833	509.333	492.167	55.2	61.3333	1.75169	1025.33	34.6667	34.4	59.5523	-0.266667	0.19578	0.06	0.27	0.646573	10	40	30	0.857971
2024	110.65	14.03	285.1	494.8	464.2	53.2	61.7	1.37393	1502	34.5	34.4	59.5523	-0.1	0.186557	0.06	0.27	0.602655	10	40	30	0.869355
2024	76.05	13.3367	240.233	523.967	494.8	54.6333	60.8	1.56139	1609	35	35.0667	60.8281	0.0666667	0.196551	0.06	0.27	0.650241	10	40	30	0.833333
2024	80.81	14.8367	168.333	477.2	445.9	65.8333	70.4333	0.390849	976	29.7	29.5333	50.5626	-0.166667	0.206544	0.06	0.27	0.697827	10	40	30	0.999557
2024	87.0767	16.2633	200.9	513.833	477.6	54.5667	61.6667	1.583	1675.67	36	36.1667	62.9563	0.166667	0.197336	0.06	0.27	0.653979	10	40	30	0.742857
2024	67.18	9.03	248.267	470.7	451.467	59.7	64.4667	1.14161	1127.67	31.3667	31.2667	53.6993	-0.1	0.188128	0.06	0.27	0.610132	10	40	30	0.989976
2024	90.2167	12.8367	244.167	477.167	450.133	52.5	59.5333	1.5757	1150.67	33.4667	33.2667	57.4081	-0.2	0.181924	0.06	0.27	0.58059	10	40	30	0.927312
2024	66.3367	11.2433	218.467	495.767	471.5	50.8667	56.9	1.81219	1490.67	35.8333	36.1	62.8265	0.266667	0.169516	0.06	0.27	0.521506	10	40	30	0.759804
2024	38.39	7.71667	169.3	496.7	478.933	49.7667	53.7667	1.92704	1298.67	36.7	36.9333	64.4569	0.233333	0.162551	0.06	0.27	0.488339	10	40	30	0.662481
2024	30.15	3.89333	261.767	493.167	484.333	46.2	49.8	2.0427	1524.67	38.6667	39.7333	70.0569	1.06667	0.144603	0.06	0.27	0.402871	10	40	30	0.337255
2024	50.985	3.34	367.9	474.35	466.85	45.6	51.05	2.33678	1435	39.55	39.8	70.1925	0.25	0.126655	0.06	0.27	0.317403	10	40	30	0.127249
2024	80.77	10	261.767	468.067	445.533	48.3333	55.6667	2.25689	1303	36.3333	36.1	62.8265	-0.233333	0.141659	0.06	0.27	0.388851	10	40	30	0.706504
2024	94.8333	12.6767	267.7	499.967	472.467	50.9	58.2667	1.91385	1397.33	36.1667	35.7333	62.1145	-0.433333	0.156663	0.06	0.27	0.460298	10	40	30	0.7251
2024	99.21	12.3	148.133	356.833	327.167	58.8667	66.0667	0.940567	884.333	32.6667	32.4	55.7891	-0.266667	0.152169	0.06	0.27	0.438899	10	40	30	0.958974
2024	90.2367	14.74	213.133	481.633	447.933	49	57.1667	1.82822	1239.33	34.6667	34.5667	59.8703	-0.1	0.147675	0.06	0.27	0.4175	10	40	30	0.857971
2024	85.3267	11.6433	268.833	488.967	462.267	48.0667	56.1	1.95833	1335.67	34.9667	35	60.7	0.0333333	0.156931	0.06	0.27	0.461577	10	40	30	0.835913
2024	84.08	13.7467	117.9	385.567	355.233	44.6	52.8333	2.30206	1444.33	36.8333	36.8667	64.3258	0.0333333	0.166187	0.06	0.27	0.505655	10	40	30	0.645359
4.26
播后天数	gs	Pn	Co2int	Ci	Co	Rhi	Rho	VPD	par	Ta	Tl	Γ	ΔT	Θg	Θw	Θf	f(Θ)	Tmin	Tmax	Top	f(T)
2023	228.073	26.4733	261.867	460.9	426.433	27.9	42.9	2.27498	1435.33	36.9667	36.7	63.9987	-0.266667	0.205706	0.06	0.27	0.693836	10	40	30	0.627613
2023	240.95	23.3567	280.267	446.1	415.367	29.9667	43.5	2.51981	1314.67	39.5	37.7	65.9715	-1.8	0.205763	0.06	0.27	0.694111	10	40	30	0.140476
2023	243.68	26.6967	258.867	446.8	411.633	29.7667	43.6333	2.71129	1465	39.7333	38.1	66.7673	-1.63333	0.205751	0.06	0.27	0.694054	10	40	30	0.0772294
2023	233.247	24.05	279.167	458	426.467	32.1	44.2667	2.53654	1029	38.8667	36.6	63.8027	-2.26667	0.20498	0.06	0.27	0.69038	10	40	30	0.293852
2023	193.227	27.76	257.567	500.733	464.3	33.2333	44.7	2.67994	1595.67	38.9667	37.9	66.3689	-1.06667	0.203839	0.06	0.27	0.684948	10	40	30	0.271289
2023	131.01	19.2467	181.733	425.433	400.567	43.2333	50.3	1.89037	654.333	33.3	32.3667	55.7272	-0.933333	0.200675	0.06	0.27	0.669882	10	40	30	0.93479
2023	177.047	13.7067	280.067	410.6	392.833	39.2	47.6667	1.77103	534	33.2333	30.8667	52.969	-2.36667	0.199736	0.06	0.27	0.665408	10	40	30	0.937647
2023	226.527	28.4733	228.567	445.1	408.267	40.0667	52.4	1.55622	1385.67	33.5667	33.4	57.6587	-0.166667	0.206659	0.06	0.27	0.698375	10	40	30	0.92259
2023	221.013	29.46	233.067	459.7	421.2	37	49.7333	2.07899	1482.67	36.1	35.8	62.2437	-0.3	0.205042	0.06	0.27	0.690678	10	40	30	0.732302
2023	151.48	22.8733	161.9	419.133	380.9	47.7667	57.3667	1.44828	1578.67	34.8	34.5667	59.8703	-0.233333	0.202311	0.06	0.27	0.67767	10	40	30	0.848421
2023	119.93	22.5567	103.367	415.4	377.767	48.8	56.6667	1.59714	1413.33	34.4	34.1667	59.1083	-0.233333	0.203449	0.06	0.27	0.683093	10	40	30	0.875897
2023	128.893	22.42	126.733	414.6	377.5	48.1667	57.4333	1.22736	1745.67	30.7	31.3667	53.8824	0.666667	0.199183	0.06	0.27	0.662778	10	40	30	0.997461
2023	359.987	24.6467	300.1	421.333	378.433	45.6	61.3	1.6874	1725.67	34.7333	32.8667	56.6586	-1.86667	0.195567	0.06	0.27	0.645558	10	40	30	0.853246
2023	384.397	24.1933	278.667	390.433	349.467	54.9667	68.7667	1.02314	1873.67	27.4667	26.2333	44.7903	-1.23333	0.194545	0.06	0.27	0.640689	10	40	30	0.971519
2023	301.787	18.4633	273.767	380.4	348.8	53.3	64.8	1.10607	1180.33	29.3667	27.5	46.975	-1.86667	0.193544	0.06	0.27	0.635925	10	40	30	0.998056
2023	298.757	25.84	251.867	402.6	358.1	48.5333	62.9	1.44559	1931.67	32.4667	31.4667	54.0658	-1	0.190731	0.06	0.27	0.62253	10	40	30	0.965298
2023	260.517	17.3733	311.867	428.533	398.6	38.3333	52.8667	1.7321	1687.67	33.7	31.6333	54.372	-2.06667	0.189697	0.06	0.27	0.617605	10	40	30	0.916012
2023	720.72	46.1167	273.433	400.767	360.933	53.3333	66.3333	1.1827	1730.33	31.8333	30.5333	52.3634	-1.3	0.188764	0.06	0.27	0.613163	10	40	30	0.981498
2023	110.383	18.3633	107.033	382.233	352	63.1333	68.2333	0.696684	696	29.3333	29	49.612	-0.333333	0.188317	0.06	0.27	0.611035	10	40	30	0.997849
2023	94.71	14.21	190.5	439.7	415.767	42.0333	49.3333	1.9	1535	38.0333	38.4333	67.4335	0.4	0.184055	0.06	0.27	0.590737	10	40	30	0.460715
2023	89.5267	13.9633	187.967	443.567	419.733	43.5	50.6	2.09501	1666.67	39.9	40.6333	71.8968	0.733333	0.181508	0.06	0.27	0.578611	10	40	30	0.029604
2023	141.207	19.9867	167.167	403.8	370.1	44.2333	54.2667	1.9112	1691.67	35.4667	35.4333	61.5343	-0.0333333	0.192043	0.06	0.27	0.628778	10	40	30	0.794373
2023	120.437	18.92	170.433	432.667	400.833	47.5	55.6333	1.90348	1383	36.7	36.4667	63.5418	-0.233333	0.196238	0.06	0.27	0.648755	10	40	30	0.662481
2023	127.88	18.58	180	421.733	390.633	49.2333	57.5667	1.1294	1559.67	35.3	35.2	61.0845	-0.1	0.192282	0.06	0.27	0.629915	10	40	30	0.808912
2023	124.887	17.7733	172.667	409	378.9	47.4	55.4667	2.16047	1430.67	37.7	37.0667	64.7193	-0.633333	0.18821	0.06	0.27	0.610524	10	40	30	0.517967
2023	126.083	19.14	172.367	424.467	392.133	46.1667	54.7667	1.92797	1575.67	36.5	36.1667	62.9563	-0.333333	0.198299	0.06	0.27	0.658565	10	40	30	0.687037
2024	150.243	19.7767	284.9			25.41		1.95484		35.7333	35.0667	60.8281	-0.666667	0.225	0.06	0.27	0.785714	10	40	30	0.769595
2024	88.0567	16.5067	200.833	507.933	477.867	48.4667	55.5	1.07101	1584	32.5	32.8667	56.6586	0.366667	0.226177	0.06	0.27	0.791321	10	40	30	0.964286
2024	76.6733	15.4433	201.5	533.033	504.367	48.9	54.5333	1.22185	1359	33.9333	33.3	57.4707	-0.633333	0.227285	0.06	0.27	0.796595	10	40	30	0.903707
2024	60.1767	8.22	304.367	528.933	511.267	51.9667	57.3667	1.69803	1601.33	35.1333	35.4	61.4699	0.266667	0.201707	0.06	0.27	0.674795	10	40	30	0.82275
2024	71.2567	11.1033	267.933	516.267	491.533	51.5333	57.8667	1.50929	1927.33	35.2	35.2667	61.2129	0.0666667	0.224169	0.06	0.27	0.781755	10	40	30	0.817297
2024	67.99	5.49	399.4	531.2	518.7	52.9	58.5	1.64754	920	34.8	34.2	59.1717	-0.6	0.208216	0.06	0.27	0.705788	10	40	30	0.848421
2024	86.91	15.31	217.35	502.05	467.9	51.8	59.15	1.61205	1603.5	36	35.9	62.4377	-0.1	0.192263	0.06	0.27	0.629822	10	40	30	0.742857
2024	75.3967	13.2733	121.6	442.167	411.567	55.3333	61.8	2.10788	1413.33	36.5333	36.4	63.4115	-0.133333	0.184826	0.06	0.27	0.594411	10	40	30	0.683036
2024	45.7533	7.84	166.167	496.067	478.333	51.9333	55.9667	2.24259	1049.67	36.8667	36.8667	64.3258	0	0.17739	0.06	0.27	0.559	10	40	30	0.640981
2024	70.54	7.89667	342.4	525.967	508.8	54.3333	60.2	1.75169	1496.67	35.2667	35.4	61.4699	0.133333	0.199352	0.06	0.27	0.663579	10	40	30	0.811735
2024	82.34	17.23	157.4	500.6	462.1	52	59	1.37393	1704	35.5	35.4	61.4699	-0.1	0.221313	0.06	0.27	0.768159	10	40	30	0.791379
2024	76.4633	13.4167	226.067	528.4	498	56.2333	62.4333	1.56139	1591.33	34.2667	34.3333	59.4253	0.0666667	0.21236	0.06	0.27	0.725525	10	40	30	0.884294
2024	73.1	9.51667	252.1	475.733	455.533	64.1	68.5	0.390849	752.667	29.6667	29.4	50.3243	-0.266667	0.203407	0.06	0.27	0.682891	10	40	30	0.999454
2024	91.14	16.1967	211.833	507.467	471.667	55.6667	62.7	1.583	1637.67	35.3667	35.3667	61.4056	0	0.199168	0.06	0.27	0.662705	10	40	30	0.803181
2024	75.3067	7.45	308.933	472	456.167	58.9667	63.7667	1.14161	439	30.7	29.8667	51.1602	-0.833333	0.194929	0.06	0.27	0.642519	10	40	30	0.997461
2024	83.4267	13.7167	205.5	474.867	445	50.9	57.9	1.5757	1398	34.1333	33.9	58.6025	-0.233333	0.189441	0.06	0.27	0.616386	10	40	30	0.892325
2024	58.3667	11.5433	150.033	492.933	467.8	51.9667	57.2	1.81219	1288.33	35.2333	35.4	61.4699	0.166667	0.178465	0.06	0.27	0.564121	10	40	30	0.81453
4.26
播后天数	gs	Pn	Co2int	Ci	Co	Rhi	Rho	VPD	par	Ta	Tl	Γ	ΔT	Θg	Θw	Θf	f(Θ)	Tmin	Tmax	Top	f(T)
2023	215.383	21.4433	296.1	465.667	437.8	28.2667	42.5333	2.27498	1621.67	36.4	36.1333	62.8914	-0.266667	0.284379	0.06	0.27	1	10	40	30	0.698824
2023	225.197	22.7767	277.567	450.433	420.433	29.9	43.4333	2.51981	1519	39.8	38.6333	67.8344	-1.16667	0.279515	0.06	0.27	1	10	40	30	0.0584314
2023	247.237	28.09	256.633	452.067	415.067	29.6667	44.0667	2.71129	1595	39.7	38.4	67.3667	-1.3	0.275163	0.06	0.27	1	10	40	30	0.0865049
2023	227.647	22.05	292.9	459.7	430.9	33.3	44.9	2.53654	872.333	37.7333	35.4333	61.5343	-2.3	0.269751	0.06	0.27	0.998816	10	40	30	0.512464
2023	206.183	29.5	259.333	503.1	464.367	32.9333	45.1	2.67994	1618	39.1	38.0667	66.7009	-1.03333	0.265824	0.06	0.27	0.980114	10	40	30	0.240275
2023	188.24	18.3767	263.1	429.1	405.267	42.6667	51.1667	1.89037	716.333	33.2333	31.1667	53.5163	-2.06667	0.27628	0.06	0.27	1	10	40	30	0.937647
2023	226.6	25.5933	211.367	406.067	372.9	39	49.9	1.77103	1245.33	34.3667	32.6667	56.2853	-1.7	0.268966	0.06	0.27	0.995075	10	40	30	0.878031
2023	208.837	26.0033	244.567	457.367	423.467	37.5333	49.3333	2.07899	1421.33	35.3667	34.8	60.3165	-0.566667	0.277606	0.06	0.27	1	10	40	30	0.803181
2023	125.407	21.9267	125.1	415.8	379.5	48.3	57.1333	1.22736	1681.33	30.8	31.2667	53.6993	0.466667	0.256072	0.06	0.27	0.933676	10	40	30	0.996667
2023	415.327	27.4967	304	423.633	375.933	48.1	64.3667	1.6874	1709	33.7333	32.0333	55.1096	-1.7	0.237633	0.06	0.27	0.845872	10	40	30	0.914317
2023	320.293	26.18	246.433	392.3	348	57.6	70.7333	1.02314	1976.67	27.2667	26.9333	45.9929	-0.333333	0.242102	0.06	0.27	0.867152	10	40	30	0.967136
2023	276.093	16.04	276.433	380.4	353	54.4667	64.5667	1.10607	1030	28.8667	26.8	45.7629	-2.06667	0.237366	0.06	0.27	0.844598	10	40	30	0.993922
2023	214.66	17.98	256.533	401.233	370.333	51	61.7667	1.44559	1344.67	31.8	30.7333	52.7265	-1.06667	0.224437	0.06	0.27	0.783033	10	40	30	0.982198
2023	165.93	14.25	283.167	430.133	405.533	37.9667	50.5667	1.7321	1851	34	33.8333	58.4763	-0.166667	0.219619	0.06	0.27	0.760091	10	40	30	0.9
2023	740.41	50.1567	272.967	405.8	362.467	53.3667	68.0333	1.1827	1751.33	31.9	31.3667	53.8824	-0.533333	0.211857	0.06	0.27	0.72313	10	40	30	0.980055
2023	111.92	17.2267	164.8	383.467	355.1	63.2	68.3667	0.696684	713	29.3667	29.0667	49.7305	-0.3	0.206667	0.06	0.27	0.698415	10	40	30	0.998056
2023	120.26	18.6233	186	442.567	411.233	43.8333	53	1.9	1670.33	37.5333	37.8667	66.3026	0.333333	0.186407	0.06	0.27	0.601939	10	40	30	0.544777
2023	133.41	21.0133	191	453.3	417.433	44.8667	54.2667	2.09501	1657.67	39.8667	39.7	69.9891	-0.166667	0.181397	0.06	0.27	0.578083	10	40	30	0.0392982
2023	126.12	17.89	167.967	404.033	373.867	46.6667	55.4667	1.9112	1647	35.5	35.5	61.663	0	0.216937	0.06	0.27	0.747318	10	40	30	0.791379
2023	115.727	17.9167	164.367	420.433	389.967	46.3	54.2333	2.29743	1622.67	38.9333	38.5	67.567	-0.433333	0.187094	0.06	0.27	0.605208	10	40	30	0.278876
2023	119.41	18.11	179.7	434.2	403.667	47.7333	55.9333	1.90348	1787.67	37.3667	37.3333	65.2453	-0.0333333	0.201372	0.06	0.27	0.673202	10	40	30	0.57044
2023	134.973	18.4433	199.767	430	398.733	49.4	58.3	1.1294	1677.33	35.8333	35.9	62.4377	0.0666667	0.195851	0.06	0.27	0.646907	10	40	30	0.759804
2023	127.937	21.1567	138.167	414.4	378.6	47.9333	56.5	2.16047	1781	37.5333	37.4	65.3771	-0.133333	0.187629	0.06	0.27	0.607757	10	40	30	0.544777
2023	112.697	19.4733	157.267	442.833	410.267	49.6667	57.2	1.83068	1532.67	34.1	34.1	58.9817	0	0.194611	0.06	0.27	0.641006	10	40	30	0.894277
2023	144.447	21.75	180.433	432.1	395.367	45.6	55.5	1.92797	1724.67	36.4	36.3	63.2163	-0.1	0.190422	0.06	0.27	0.621057	10	40	30	0.698824
2024	138.657	17.9367	287.233			25.41		1.95484		35.1	34.4667	59.6794	-0.633333	0.198	0.06	0.27	0.657143	10	40	30	0.825436
2024	91.3367	17.4667	183.933	499.533	467.7	48.6667	55.8	1.07101	1670	32.5667	32.7667	56.4719	0.2	0.197403	0.06	0.27	0.654298	10	40	30	0.962212
2024	88.475	15.42	215.1	501.6	473.933	44.0333	51.3667	1.40203	1746.67	34.7	34.4	59.5523	-0.3	0.192255	0.06	0.27	0.629786	10	40	30	0.855621
2024	98.7533	18.6267	216.333	525.533	490.333	47.9	55.4333	1.22185	1560.67	33.8667	33.6	58.0355	-0.266667	0.1918	0.06	0.27	0.627619	10	40	30	0.907328
2024	94.2567	9.01	355.033	511.133	490.933	50.4667	58.2667	1.56121	1278.67	33.8	33.4	57.6587	-0.4	0.21323	0.06	0.27	0.729666	10	40	30	0.910864
2024	74.4	9.26667	289.567	494.1	474.167	54.2333	60.1667	1.26213	1267	33.7	33.6	58.0355	-0.1	0.225348	0.06	0.27	0.787371	10	40	30	0.916012
2024	76.57	9.40333	322.8	522.533	502.433	51.9667	58.4	1.69803	1620.33	35.1	35.1	60.8921	0	0.213218	0.06	0.27	0.729611	10	40	30	0.825436
2024	65.9433	10.71	242.6	511.8	488.5	51.4667	57.2	1.50929	1352	35.2667	35.2	61.0845	-0.0666667	0.201089	0.06	0.27	0.671851	10	40	30	0.811735
2024	74.13	6.34	388.4	528.2	514	51	57.2	1.64754	1137	35.7	35.1	60.8921	-0.6	0.209776	0.06	0.27	0.713217	10	40	30	0.772797
2024	83.4467	13.9267	221.867	500.9	469.467	51.6	58.8333	1.61205	1720.33	36.3667	36.3667	63.3464	0	0.218463	0.06	0.27	0.754584	10	40	30	0.702681
2024	87.3267	9.39	212.4	401.667	380.2	52.2667	60.2	2.10788	1649	36.2333	36.2	63.0213	-0.0333333	0.20589	0.06	0.27	0.694714	10	40	30	0.717764
2024	60.6833	6.91	294.433	480.433	465.267	51.3333	56.4333	2.24259	1063.33	36.4667	35.9	62.4377	-0.566667	0.193317	0.06	0.27	0.634843	10	40	30	0.691002
2024	67.3933	11.29	218.367	497.3	473.133	53.8333	59.3	1.75169	1391.33	34.5	34.4	59.5523	-0.1	0.202355	0.06	0.27	0.677882	10	40	30	0.869355
4.26
播后天数	gs	Pn	Co2int	Ci	Co	Rhi	Rho	VPD	par	Ta	Tl	Γ	ΔT	Θg	Θw	Θf	f(Θ)	Tmin	Tmax	Top	f(T)
2023	248.847	26.58	289.467	473.2	438.7	28.8667	44.7667	2.27498	1747.33	36	35.8667	62.373	-0.133333	0.234499	0.06	0.27	0.830947	10	40	30	0.742857
2023	247.7	23.5233	296.267	459.633	428.667	29.3333	43.1667	2.51981	1354.33	39.6667	37.7667	66.1039	-1.9	0.226672	0.06	0.27	0.793678	10	40	30	0.0956989
2023	276.107	28.6367	277.367	457.3	419.567	28.7667	44.0333	2.71129	1645	39.8333	38.1333	66.8338	-1.7	0.219508	0.06	0.27	0.759561	10	40	30	0.0489071
2023	252.673	30.41	254.533	462.267	422.067	31.2667	45.5	2.53654	1585.67	39.6333	38.3	67.1667	-1.33333	0.212936	0.06	0.27	0.728268	10	40	30	0.104812
2023	224.44	31.28	262.867	503.667	462.667	33.4667	46.0333	2.67994	1581.33	38.5667	37.3	65.1795	-1.26667	0.205931	0.06	0.27	0.694911	10	40	30	0.358124
2023	206.96	24.03	234.033	432.8	401.767	43.4333	52.4333	1.89037	929.333	33.1667	31.1667	53.5163	-2	0.237899	0.06	0.27	0.847137	10	40	30	0.940429
2023	213.507	29.4433	177.9	412.8	374.667	39.8333	51.3	1.77103	1610	34.2667	33.6667	58.1613	-0.6	0.226239	0.06	0.27	0.791614	10	40	30	0.884294
2023	211.303	18.2033	268.967	416.3	392.733	39.1	49.2667	1.62909	698.333	32.9	31	53.212	-1.9	0.217158	0.06	0.27	0.748369	10	40	30	0.950819
2023	210.293	27.2833	229.933	450.9	415.567	39	51.3333	1.55622	1393.67	33.9	34.0667	58.9185	0.166667	0.192606	0.06	0.27	0.631456	10	40	30	0.905528
2023	194.083	23.3233	258.233	461.367	430.8	36.6	47.8	2.07899	1271.67	35.2667	34.5333	59.8066	-0.733333	0.178527	0.06	0.27	0.564415	10	40	30	0.811735
2023	143.717	24.1367	135.9	418.833	378.433	46.6667	56.2333	1.44828	1668	35.2333	35.1	60.8921	-0.133333	0.209582	0.06	0.27	0.712296	10	40	30	0.81453
2023	124.59	21.2733	130.467	416.933	381.333	47.1667	55.6333	1.59714	1666	35.3333	35.2	61.0845	-0.133333	0.193861	0.06	0.27	0.637432	10	40	30	0.806061
2023	103.97	21.4867	71.1333	415.2	379.533	47.3	55	1.22736	1680.67	31.6	32.1	55.2329	0.5	0.166525	0.06	0.27	0.507263	10	40	30	0.986087
2023	127.443	13.6767	219.3	426.967	403.133	44.7	53.1333	1.6874	1620.33	35.1	34.9	60.5081	-0.2	0.149343	0.06	0.27	0.425445	10	40	30	0.825436
2023	248.317	24.7733	219.3	398.9	356.733	52.9333	65.7667	1.02314	1842.67	29.0333	29.0333	49.6712	0	0.143913	0.06	0.27	0.399585	10	40	30	0.995543
2023	222.267	15.6267	263.5	383.433	356.767	54.0667	63.3667	1.10607	874.667	28.5	26.7333	45.6481	-1.76667	0.217728	0.06	0.27	0.751086	10	40	30	0.989535
2023	177.757	16.3733	247.967	405.267	376.8	46.1	57.6	1.44559	1223.33	33.4333	33.2333	57.3455	-0.2	0.199246	0.06	0.27	0.663075	10	40	30	0.928846
2023	210.43	17.9333	285.133	431.8	400.667	38.7	53.3333	1.7321	2011	34.3333	34.0333	58.8552	-0.3	0.185258	0.06	0.27	0.596469	10	40	30	0.880142
2023	318.017	37.65	202.433	415.067	382.433	50.5333	60.6667	1.1827	1709.33	32.9	33.4	57.6587	0.5	0.137957	0.06	0.27	0.371226	10	40	30	0.950819
2023	95.84	20.1767	42.5667	390.233	357.033	64.4	68.9333	0.696684	783.667	29.1	29	49.612	-0.1	0.135653	0.06	0.27	0.360252	10	40	30	0.996124
2023	155.957	24.7633	181.133	447.4	405.833	45.2	55.6667	1.9	1647.67	36.8667	36.7	63.9987	-0.166667	0.184528	0.06	0.27	0.592992	10	40	30	0.640981
2023	164.713	25.9933	199.267	464.833	420.533	47.5	57.8667	2.09501	1733.67	39.4	39.1	68.7737	-0.3	0.166639	0.06	0.27	0.507806	10	40	30	0.166415
2023	119.173	17.9033	163.3	409.8	379.633	46.2333	54.8	1.9112	1744	35.3	35.5	61.663	0.2	0.13239	0.06	0.27	0.344714	10	40	30	0.808912
2023	52.8533	8.45667	165.067	431.1	416.7	44.2333	48.8333	2.29743	1617	39.4333	39.9667	70.532	0.533333	0.121894	0.06	0.27	0.294733	10	40	30	0.157844
2023	60.27	6.60667	145.067	442.433	431.267	45.2333	48.6333	1.90348	1443.33	38.1333	39.0667	68.7065	0.933333	0.222063	0.06	0.27	0.77173	10	40	30	0.442547
2023	119.313	17.9267	187.167	436.533	406.467	51.3667	58.7667	1.1294	1422	35.9667	35.7	62.0499	-0.266667	0.191807	0.06	0.27	0.627653	10	40	30	0.74631
2023	130.23	19.5733	173.5	422.5	389.4	49.5333	57.8	2.16047	1605.33	37.3	37	64.588	-0.3	0.180604	0.06	0.27	0.574303	10	40	30	0.580394
2023	116.263	17.8967	188.3	441.567	411.467	49.6667	57.0333	1.83068	1250.33	34.3333	33.8333	58.4763	-0.5	0.151785	0.06	0.27	0.437071	10	40	30	0.880142
2023	121.897	18.43	189.833	438.733	407.633	45.8667	54.4667	1.92797	1556.67	36.1667	36.1333	62.8914	-0.0333333	0.140216	0.06	0.27	0.381983	10	40	30	0.7251
2024	121.96	14.3067	313.9			25.41		1.95484		34.8667	33.7333	58.2873	-1.13333	0.252	0.06	0.27	0.914286	10	40	30	0.843495
2024	58.4	13.9967	139.3	528.1	502.133	48.6333	53.5333	1.07101	1618.67	32.6333	32.8333	56.5963	0.2	0.252767	0.06	0.27	0.91794	10	40	30	0.96007
2024	106.163	20.7967	194.3	517.1	477.833	47.7667	55.5333	1.22185	1546.33	33.9333	33.3667	57.596	-0.566667	0.260765	0.06	0.27	0.956026	10	40	30	0.903707
2024	86.75	15.58	202.633	498.867	470.3	46.5	53.1	1.34391	1427.67	33.8	33.2667	57.4081	-0.533333	0.243016	0.06	0.27	0.871503	10	40	30	0.910864
2024	95.8833	18.23	171.467	482.567	449.533	47.4	55	1.4344	1226.33	31.6	31.8333	54.7403	0.233333	0.225266	0.06	0.27	0.78698	10	40	30	0.986087
2024	107.093	17.3133	206.4	476.333	445.333	43.1333	51.9	1.34504	1710	30.7333	30.8	52.8477	0.0666667	0.21597	0.06	0.27	0.742717	10	40	30	0.997209
2024	81.5933	13.39	218.433	488.167	463.333	36.9	45	1.76387	1447.67	31.6333	31.8667	54.8018	0.233333	0.206675	0.06	0.27	0.698453	10	40	30	0.985475
2024	103.353	14.0833	282.633	509.667	481.6	41.4667	50.5667	1.97252	1492.67	35.1	34.7	60.1251	-0.4	0.200539	0.06	0.27	0.669234	10	40	30	0.825436
2024	47.4267	8.04333	218.8	505.067	487.1	51.0667	55.9	1.56121	1510	34.2	34.7	60.1251	0.5	0.200533	0.06	0.27	0.669205	10	40	30	0.888354
2024	71.64	11.92	216.4	492.333	466.4	55.4	61.6333	1.26213	1740.33	33.2	33.8667	58.5394	0.666667	0.234563	0.06	0.27	0.831254	10	40	30	0.939048
2024	73.7233	9.55667	337.533	536.867	516.167	51	57.2667	1.69803	1560.67	35.8667	35.8	62.2437	-0.0666667	0.233311	0.06	0.27	0.825292	10	40	30	0.756478
2024	77.0767	10.8667	289.5	520.867	497.333	52.6	58.9667	1.50929	1518.33	34.8	34.7	60.1251	-0.1	0.232059	0.06	0.27	0.819329	10	40	30	0.848421
2024	45.53	9.08	203.4	526.8	507.3	51.9	56	1.64754	1631	35.4	35.4	61.4699	0	0.22055	0.06	0.27	0.764525	10	40	30	0.800274
2024	72.8367	12.0633	229.067	503.1	476.867	52.3667	58.6333	1.61205	1758.67	36.2667	36.4	63.4115	0.133333	0.209042	0.06	0.27	0.709722	10	40	30	0.714045
2024	82.0633	14.59	83.8333	387.433	354.533	51.2667	58.1	2.10788	1259.33	36.3	35.9667	62.5672	-0.333333	0.195626	0.06	0.27	0.645837	10	40	30	0.710292
2024	74.21	11.8633	220.4	482.633	456.2	51.2333	57.6	2.24259	1129.67	36.0667	35.8	62.2437	-0.266667	0.18221	0.06	0.27	0.581952	10	40	30	0.735853
2024	66.4767	11.67	207.833	492.267	467.267	53.2	58.8	1.75169	1517	34.7	34.7667	60.2527	0.0666667	0.171161	0.06	0.27	0.529337	10	40	30	0.855621
2024	101.52	14.67	253.3	491.6	460.2	50.2	58.9	1.37393	1830	35.1	35.4	61.4699	0.3	0.160112	0.06	0.27	0.476722	10	40	30	0.825436
2024	98.3367	17.0633	239.7	527.933	488.467	51.8333	60.3667	1.56139	1662	35.6667	35.7333	62.1145	0.0666667	0.229911	0.06	0.27	0.8091	10	40	30	0.775969
2024	102.63	11.7667	281.1	472.233	447.467	63.8333	69.8333	0.390849	775.333	29.0667	28.9333	49.4937	-0.133333	0.29971	0.06	0.27	1	10	40	30	0.995839
2024	95.0467	19.8567	182.667	528.667	485.567	53.0667	60.8667	1.583	1745.67	34.9	35.1	60.8921	0.2	0.288726	0.06	0.27	1	10	40	30	0.840993
2024	74.9567	9.86	260.767	476.667	455.6	55.2	60.6333	1.14161	661	31.4333	30.8	52.8477	-0.633333	0.277741	0.06	0.27	1	10	40	30	0.988935
2024	70.4233	12.0833	190.933	470.4	444.633	50.7	56.8	1.5757	1327.67	34.0333	33.9667	58.7288	-0.0666667	0.261482	0.06	0.27	0.95944	10	40	30	0.898114
2024	80.24	13.8267	204.033	487.733	457.533	50.5667	57.5333	1.81219	1392	35.1667	35.1333	60.9562	-0.0333333	0.228965	0.06	0.27	0.804594	10	40	30	0.820037
2024	73.8533	10.68	273.1	511.333	487.6	49.7667	56.3333	1.92704	1526	36.5	36.2667	63.1513	-0.233333	0.203679	0.06	0.27	0.684184	10	40	30	0.687037
2024	81.4367	11.96	264.133	503.667	477	48.8	56.2	2.0427	1494.67	38.0667	38	66.568	-0.0666667	0.187938	0.06	0.27	0.609228	10	40	30	0.454711
2024	69.7833	5.02	406.333	527.067	516.033	51.1	57.0333	2.33678	1252.67	37.9333	37.6	65.7731	-0.333333	0.172197	0.06	0.27	0.534272	10	40	30	0.478416
2024	73.3467	13.4867	177.867	477.4	447.933	48.8333	55.5333	2.25689	1270.33	37.3333	37.3	65.1795	-0.0333333	0.187733	0.06	0.27	0.608254	10	40	30	0.575439
2024	73.58	12.61	208.833	502.7	475.5	52.1	58.3333	1.91385	1395	36.6667	36.8	64.1949	0.133333	0.20327	0.06	0.27	0.682236	10	40	30	0.666667
